# Supplementary material for: PVGA: a precise viral genome assembler using an iterative alignment graph
Source: Gigascience. 2025 Jun 24;14:giaf063. doi: 10.1093/gigascience/giaf063 (PMC12206156; doi:10.1093/gigascience/giaf063)
Supplement: giaf063_Supplemental_File [file giaf063_supplemental_file.zip]

Archive with 2 entries (2 files):
- supplementary.pdf
- supplementary_documents.tex
