# Supplementary material for: PVGA: a precise viral genome assembler using an iterative alignment graph
Source: Gigascience. 2025 Jun 24;14:giaf063. doi: 10.1093/gigascience/giaf063 (PMC12206156; doi:10.1093/gigascience/giaf063)
Supplement: giaf063_Supplemental_File [file giaf063_supplemental_file.zip › supplementary_documents.tex]

\documentclass[10pt]{article}

\usepackage{graphicx}
\usepackage{caption}     
\usepackage{float}       
\usepackage{hyperref}   
\usepackage{geometry}  
\usepackage{booktabs}
\usepackage{placeins}


\begin{document}

{\bfseries \LARGE SUPPLEMENTARY DOCUMENT} 

\section{Benchmarking results on PacBio Datasets}

Beyond testing on Nanopore data, we also test simulated PacBio data. Tables \ref{tab1}-\ref{tab3} present the results for HIV PacBio datasets, with average read lengths of 2kb, 4kb, and 6kb, respectively, while Tables \ref{tab4}-\ref{tab6} display the benchmarking results for SARS-CoV-2 at average read lengths of 2kb, 4kb, and 6kb, respectively. For both HIV and SARS-CoV-2 results, PVGA consistently demonstrates the lowest values across all conditions in terms of mismatches, indels, indel lengths, and edit distance, indicating that PVGA consistently outperforms other assemblers.


Although we set the same parameter "identity" in badread to simulate reads at a 5\% error rate. the assembly result quality from nearly all assemblers decline when processing simulated PacBio reads compared to those from simulated Nanopore reads.
To evaluate the simulated PacBio reads' accuracy, we align reads to the reference genome using minimap2 and calculate their average identity. The tested reads maintained the expected 95\% identity (5\% error rate). According to Badread’s documentation, PacBio-like simulations inherently produce fewer perfect reads (0 mismatches/indels) than Nanopore-like simulations, though this does not alter the global identity parameter. This indicates that error-containing reads are more likely to occur, leading to increased alignment errors or misalignments during assembly.


Nevertheless, PVGA continues to outperform all other assemblers, consistently exhibiting the lowest numbers of indels, mismatches, and edit distances. For instance, as shown in Table \ref{tab6}, at coverage of 50x with an 8kb read length from SARS-CoV-2 datasets, other assemblers report indels, mismatches, and edit distances in double or even triple digits, whereas PVGA maintains single-digit values for each of these metrics.

\begin{table}[htbp]
\caption{Results on simulated PacBio HIV-1 datasets with a 5\% error rate and an average read length of 2kb}\label{tab1}%
\centering
\footnotesize 
\begin{tabular}{lcccccccc}
\toprule 
Reads&Tool&Genome&Contig&Mismatch&Indels&Indel&Edit \\
depth && fraction&length& & &length&distance\\
        \midrule
      50x & Flye & 89.9 & 8669 & 0 & 63 & 63 & 1044 \\
                     & Canu & 93.452 & 12459 & 0 & 157 & 163 & 7848 \\
                     & Accuvir & 99.959 & 9678 & 1 & 45 & 49 & 54 \\
                     & PBDAG-Con & 99.969 & 9635 & 0 & 70 & 79 & 82 \\
                     & Medaka &  99.969 & 9698 & 9 & 30 & 48 & 60 \\
                    & PVGA(noiter) & 99.969 & 9703 & 0 & 9 & 9 & 12 \\
                     & \textbf{PVGA} & \textbf{99.969} & \textbf{9703} & \textbf{0} & \textbf{9} & \textbf{9} & \textbf{12} \\
     100x & Flye & 99.938 & 9642 & 0 & 65 & 65 & 79 \\
                     & Canu & 99.732 & 9619 & 0 & 66 & 68 & 89 \\
                     & Accuvir & 99.959 & 9672 & 1 & 39 & 43 & 48 \\
                     & PBDAG-Con & 99.969 & 9644 & 0 & 60 & 72 & 75 \\
                     & Medaka & 99.969 & 9672 & 8 & 37 & 58 & 69 \\
                      &PVGA(noiter) & 99.969 & 9710 & 0 & 4 & 4 & 7 \\
                     & \textbf{PVGA} & \textbf{99.969} & \textbf{9711} & \textbf{0} & \textbf{3} & \textbf{3} & \textbf{6} \\
      200x & Flye & 99.99 & 9635 & 0 & 77 & 77 & 78 \\
                     & Canu & 93.452 & 12966 & 0 & 131 & 138 & 6157 \\
                     & Accuvir & 99.959 & 9669 & 0 & 46 & 48 & 52 \\
                     & PBDAG-Con & 99.969 & 9633 & 0 & 69 & 81 & 84 \\
                     & Medaka & 99.969 & 9737 & 10 & 17 & 41 & 54 \\
                     &PVGA(noiter) & 99.969 & 9698 & 4 & 33 & 48 & 55 \\
                     & \textbf{PVGA} & \textbf{99.969} & \textbf{9707} & \textbf{0} & \textbf{3} & \textbf{3} & \textbf{6} \\     
        \bottomrule
\end{tabular}

\end{table}


\begin{table}[htbp]
\caption{Results on simulated PacBio HIV-1 datasets with a 5\% error rate and an average read length of 4kb}\label{tab2}%
\centering
\footnotesize 
\begin{tabular}{lcccccccc}
\toprule 
Reads&Tool&Genome&Contig&Mismatch&Indels&Indel&Edit \\
depth && fraction&length& & &length&distance\\
        \midrule
      50x & Flye & 98.312 & 9490 & 0 & 59 & 59 & 1066 \\
                     & Canu & 99.979 & 24809 & 0 & 181 & 194 & 15224 \\
                     & Accuvir & 99.959 & 9675 & 0 & 43 & 44 & 48 \\
                     & PBDAG-Con & 99.969 & 9648 & 0 & 56 & 62 & 65 \\
                     & Medaka & 99.969 & 9687 & 8 & 26 & 48 & 59 \\
                     & PVGA(noiter) & 99.969 & 9704 & 0 & 10 & 10 & 13 \\
                     & \textbf{PVGA} & \textbf{99.969} & \textbf{9704} & \textbf{0} & \textbf{10} & \textbf{10} & \textbf{13} \\


         100x & Flye & 100 & 9653 & 0 & 60 & 60 & 63 \\
                     & Canu & 100 & 18670 & 0 & 143 & 143 & 9093 \\
                     & Accuvir & 99.959 & 9679 & 1 & 34 & 34 & 39 \\
                     & PBDAG-Con & 99.969 & 9650 & 0 & 53 & 60 & 63 \\
                     & Medaka & 99.969 & 9705 & 0 & 8 & 8 & 8 \\
                     & PVGA(noiter) & 99.969 & 9731 & 7 & 23 & 47 & 57 \\
                     & \textbf{PVGA} & \textbf{99.969} & \textbf{9710} & \textbf{0} & \textbf{4} & \textbf{4} & \textbf{7} \\


         200x & Flye & 99.99 & 9637 & 0 & 75 & 75 & 76 \\
                     & Canu & 99.99 & 9689 & 0 & 69 & 69 & 116 \\
                     & Accuvir & 99.959 & 9694 & 1 & 27 & 29 & 34 \\
                     & PBDAG-Con & 99.969 & 9637 & 0 & 64 & 73 & 76 \\
                     & Medaka & 99.969 & 9684 & 10 & 32 & 58 & 71 \\
                     & PVGA(noiter) & 99.969 & 9709 & 0 & 1 & 1 & 4 \\
                    & \textbf{PVGA} & \textbf{99.969} & \textbf{9710} & \textbf{0} & \textbf{1} & \textbf{1} & \textbf{4} \\   
         \bottomrule
\end{tabular}
\end{table}

\begin{table}[htbp]
\caption{Results on simulated PacBio HIV-1 datasets with a 5\% error rate and an average read length of 6kb}\label{tab3}%
\centering
\footnotesize 
\begin{tabular}{lcccccccc}
\toprule 
Reads&Tool&Genome&Contig&Mismatch&Indels&Indel&Edit \\
depth && fraction&length& & &length&distance\\
        \midrule
       50x & Flye & 85.689 & 8266 & 0 & 57 & 57 & 1471 \\
                     & Accuvir & 99.959 & 9680 & 1 & 40 & 43 & 48 \\
                     & PBDAG-Con & 99.969 & 9657 & 0 & 49 & 59 & 62 \\
                     & Medaka & 99.969 & 9694 & 14 & 21 & 52 & 69 \\
                      & PVGA(noiter) & 99.969 & 9709 & 0 & 7 & 7 & 10 \\
                     & \textbf{PVGA} & \textbf{99.969} & \textbf{9709} & \textbf{0} & \textbf{7} & \textbf{7} & \textbf{10} \\

    100x & Flye & 99.969 & 9650 & 0 & 63 & 63 & 69 \\
                     & Canu & 99.99 & 9691 & 0 & 61 & 61 & 102 \\
                     & Accuvir & 99.959 & 9675 & 0 & 52 & 60 & 64 \\
                     & PBDAG-Con & 99.969 & 9640 & 0 & 58 & 70 & 73 \\
                     & Medaka &  99.969 & 9690 & 19 & 28 & 61 & 83 \\
                      & PVGA(noiter) & 99.969 & 9710 & 0 & 2 & 2 & 5 \\
                     & \textbf{PVGA} & \textbf{99.969} & \textbf{9710} & \textbf{0} & \textbf{2} & \textbf{2} & \textbf{5} \\

    200x & Flye & 99.568 & 10304 & 1 & 97 & 98 & 819 \\
                     & Accuvir & 99.959 & 9682 & 1 & 34 & 35 & 40 \\
                     & PBDAG-Con & 99.969 & 9646 & 0 & 60 & 64 & 67 \\
                     & Medaka &  99.969 & 9706 & 0 & 7 & 7 & 7 \\
                     & PVGA(noiter) & 99.969 & 9737 & 10 & 17 & 41 & 54 \\
                    & \textbf{PVGA} & \textbf{99.969} & \textbf{9710} & \textbf{0} & \textbf{1} & \textbf{1} & \textbf{4} \\
                     
         \bottomrule
\end{tabular}
\end{table}

\begin{table}[h]
\caption{Results on simulated PacBio SARS-CoV-2 datasets with 5\% error rate and an average read length of 2kb}\label{tab4}%
\centering
\scriptsize
\begin{tabular}{lcccccccc}
\toprule 
Reads&Tool&Genome&Contig&Mismatch&Indels&Indel&Edit \\
depth && fraction&length& & &length&distance\\
        \midrule
         25x & Flye & 97.46 & 28759 & 0 & 139 & 140 & 899 \\
                     & Canu & 98.644 & 29078 & 0 & 164 & 166 & 2548 \\
                     & Accuvir & 100 & 29784 & 1 & 97 & 101 & 236 \\
                     & PBDAG-Con & 100 & 29554 & 0 & 92 & 93 & 94 \\
                     & Medaka & 100 & 29850 & 0 & 22 & 30 & 254\\
                     & PVGA(noiter) & 100 & 29652 & 0 & 20 & 20 & 20 \\
                     & \textbf{PVGA} & \textbf{100} & \textbf{29652} & \textbf{0} & \textbf{20} & \textbf{20} & \textbf{20} \\

         50x & Flye & 99.997 & 29531 & 0 & 118 & 119 & 125 \\
                     & Canu & 99.906 & 29493 & 0 & 124 & 125 & 153 \\
                     & Accuvir & 100 & 29792 & 1 & 83 & 85 & 309 \\
                     & PBDAG-Con & 100 & 29593 & 0 & 78 & 79 & 105 \\
                     & Medaka & 100 & 29855 & 0 & 22 & 25 & 249\\
                     & PVGA(noiter) & 100 & 29647 & 0 & 14 & 14 & 15 \\
                     & \textbf{PVGA} & \textbf{100} & \textbf{29647} & \textbf{0} & \textbf{14} & \textbf{14} & \textbf{15} \\   
  \bottomrule
\end{tabular}
\end{table}


\begin{table}[htbp]
\caption{Results on simulated PacBio SARS-CoV-2 datasets with 5\% error rate and an average read length of 4kb}\label{tab5}%
\centering
\scriptsize
\begin{tabular}{lcccccccc}
\toprule 
Reads&Tool&Genome&Contig&Mismatch&Indels&Indel&Edit \\
depth && fraction&length& & &length&distance\\
        \midrule
        25x & Flye & 99.993 & 29501 & 0 & 140 & 143 & 145 \\
                     & Canu & 99.811 & 29420 & 0 & 166 & 170 & 226 \\
                     & Accuvir & 100 & 29744 & 1 & 125 & 129 & 353 \\
                     & PBDAG-Con & 100 & 29552 & 0 & 92 & 95 & 96 \\
                     & Medaka & 100 & 29813 & 0 & 64 & 67 & 291\\
                     & PVGA(noiter) & 100 & 29651 & 0 & 20 & 20 & 21 \\
                     & \textbf{PVGA} & \textbf{100} & \textbf{29651} & \textbf{0} & \textbf{20} & \textbf{20} & \textbf{21} \\
                   

     50x & Flye & 99.997 & 29556 & 0 & 93 & 94 & 100 \\
                     & Canu & 91.716 & 27098 & 0 & 90 & 92 & 2548 \\
                     & Accuvir & 100 & 29747 & 1 & 108 & 127 & 337 \\
                     & PBDAG-Con & 100 & 29579 & 0 & 67 & 68 & 69 \\ 
                     & Medaka & 100 & 29813 & 0 & 24 & 28 & 252\\
                     & PVGA(noiter) & 100 & 29648 & 0 & 5 & 5 & 6 \\
                     & \textbf{PVGA} & \textbf{100} & \textbf{29648} & \textbf{0} & \textbf{5} & \textbf{5} & \textbf{6} \\
                     
  \bottomrule
\end{tabular}
\end{table}

\begin{table}[!htbp]
\caption{Results on simulated PacBio SARS-CoV-2 datasets with 5\% error rate and an average read length of 8kb(``-'' indicates that the assembler fails to produce a result.)}\label{tab6}%
\centering
\scriptsize
\begin{tabular}{lcccccccc}
\toprule 
Reads&Tool&Genome&Contig&Mismatch&Indels&Indel&Edit \\
depth && fraction&length& & &length&distance\\
        \midrule
      25x & Flye & 99.997 & 29531 & 0 & 118 & 119 & 125 \\
                     & Canu & 99.906 & 29493 & 0 & 124 & 125 & 153 \\
                     & Accuvir & 100 & 29792 & 1 & 83 & 85 & 309 \\
                     & Medaka & 100 & 29609 & 0 & 43 & 45 & 270\\
                     & PBDAG-Con & 100 & 29593 & 0 & 78 & 79 & 105 \\
                     & PVGA(noiter) & 100 & 29647 & 0 & 14 & 14 & 15 \\
                     & \textbf{PVGA} & \textbf{100} & \textbf{29647} & \textbf{0} & \textbf{14} & \textbf{14} & \textbf{15} \\
                    
        50x & Flye & 99.983 & 29572 & 0 & 92 & 93 & 114 \\
                     & Canu & - & - & - & - & - & - \\
                     & Accuvir & 100 & 29807 & 0 & 66 & 68 & 291 \\
                     & Medaka & 100 & 29609 & 0 & 23 & 25 & 270\\
                     & PBDAG-Con & 100 & 29577 & 2 & 69 & 70 & 73 \\
                     & PVGA(noiter) & 100 & 29649 & 0 & 8 & 8 & 9 \\
                     & \textbf{PVGA} & \textbf{100} & \textbf{29650} & \textbf{0} & \textbf{7} & \textbf{7} & \textbf{8} \\                   
\bottomrule
\end{tabular}
\end{table}
\FloatBarrier
\end{document}
